# Supplementary material for: Alterations of Purinergic Receptors Levels and Their Involvement in the Glial Cell Morphology in a Pre-Clinical Model of Autism Spectrum Disorders
Source: Brain Sci. 2023 Jul 18;13(7):1088. doi: 10.3390/brainsci13071088 (PMC10377192; doi:10.3390/brainsci13071088)
Supplement: Supplementary file 1 [file brainsci-13-01088-s001.zip]

Archive with 1 entries (1 files):
- supplementary materials.pptx
